# Supplementary material for: Fast-track treatment initiation counselling in South Africa: A cost-outcomes analysis
Source: PLoS One. 2021 Mar 18;16(3):e0248551. doi: 10.1371/journal.pone.0248551 (PMC7971492; doi:10.1371/journal.pone.0248551)
Supplement: S1 File — (XLSX) [file pone.0248551.s001.xlsx]

## Sheet: Table S1
	Table S1. Patient Demographics for total AGL evaluation cohorts and costing analysis cohorts.*
	Characteristic	Early FTIC Total Enrolled N = 368		Early FTIC Costing Analysis N = 350		AGL FTIC Total Enrolled N = 362		AGL FTIC Costing Analysis N = 343		Early FTIC Transferred N = 18	AGL FTIC Transferred N = 19
	Age
	18-29	87	0.236413	79	0.225714	95	0.262431	86	0.250729	8	9
	30-39	142	0.38587	136	0.388571	148	0.40884	139	0.405248	6	9
	40-49	83	0.225543	80	0.228571	79	0.218232	79	0.230321	3	0
	50+	56	0.152174	55	0.157143	40	0.110497	39	0.113703	1	1
	Gender
	Female	213	0.578804	200	0.571429	213	0.588398	201	0.586006	13	12
	Male	155	0.421196	150	0.428571	149	0.411602	142	0.413994	5	7
	CD4 Count at ART Initiation median (IQR)	238 (125, 360)		238 (126, 357)		205 (106, 350)		200 (106, 357)		256 ( 98, 414)	268 (76,350)
	(n missing CD4)	1		1		13		12
	* Note: The numbers and proportions for the complete AGL evaluation cohorts in Table S1 are also provided in Table 1 of the Pascoe et al. paper (reference [3] in the costing analysis reference list).

## Sheet: Table S2
		Table S2. Patient characteristics for each cohort (Early and AGL FTIC) stratified by composite outcome (CO) status
		Characteristic	Early FTIC Costing Analysis N = 350		Early FTIC Costing Analysis CO = Yes N = 223		Early FTIC Costing Analysis CO = No N = 127		AGL FTIC Costing Analysis N = 343		AGL FTIC Costing Analysis CO = Yes N = 205		AGL FTIC Costing Analysis CO = No N = 138
		Age
		18-29	79	0.225714	53	0.237668	26	0.204724	86	0.250729	48	0.234146	38	0.275362
		30-39	136	0.388571	84	0.376682	52	0.409449	139	0.405248	85	0.414634	54	0.391304
		40-49	80	0.228571	50	0.224215	30	0.23622	79	0.230321	47	0.229268	30	0.217391
		50+	55	0.157143	36	0.161435	19	0.149606	39	0.113703	25	0.121951	14	0.101449
		Gender
		Female	200	0.571429	128	0.573991	72	0.566929	201	0.586006	127	0.619512	74	0.536232
		Male	150	0.428571	95	0.426009	55	0.433071	142	0.413994	78	0.380488	64	0.463768
		CD4 Count at ART Initiation median (IQR)	238 (126, 357)		247 (136, 362)		223 (113, 331)		200 (106, 357)		214 (106, 266)		188 (108, 338)
		(n missing CD4)	1		0		1		12		6		6
		* CO = composite outcome.

## Sheet: Unit costs Rand - ARVS
	Unit costs for resources used for all interventions/study groups	Source: 11 May 2017 update on 2016 tender prices
	ARV medications	Formulation	Days per pack standard dose	Rand 2017 (without VAT)	Cost per day WITHOUT VAT (Rand 2017)											Exchange Rate
	Tenofovir (TDF)	28x300mg tablets	28	36.97	1.32036											http://data.imf.org/?sk=5DABAFF2-C5AD-4D27-A175-1253419C02D1&sId=1409151240976
	Zidovudine (AZT)	56x300mg tablets	28	60.8573	2.17347											2016 Q1	15.84
	Abacavir (ABC)	56x300mg tablets	28	134.801	4.81433											2016 Q2	15.03
	Lamivudine (3TC)	56x150mg tablets	28	20.2	0.721429											2016 Q3	14.06
	Efavirenz (EFV)	28x600mg tablets	28	41.17	1.47036
	Nevaripine (NVP)	56x200mg tablets	28	26.69	0.953214
	Lopinavir/Ritonavir (LPV/r)	112x200/50mg tablets	28	196.73	7.02607
	TDF+FTC+EFV	fixed-dose combination	28	121.1	4.325

## Sheet: Unit cost USD - ARVS
		Rand (2017) -- cost per day	USD (2017) -- cost per day	Average days of ARVs (by drug or fixed-dose combination) per patient in the final costing sample (both groups) over 9 month follow up period	Considered common
	Tenofovir (TDF)	1.32036	0.0991259	1.4733
	Zidovudine (AZT)	2.17347	0.163174	1.81818
	Abacavir (ABC)	4.81433	0.361436	1.47763
	Lamivudine (3TC)	0.721429	0.0541613	4.76912
	Efavirenz (EFV)	1.47036	0.110387	3.29582
	Nevaripine (NVP)	0.953214	0.0715626	1.15007
	Lopinavir/Ritonavir (LPV/r)	7.02607	0.527483	0.323232
	TDF+FTC+EFV	4.325	0.3247	179.413	Yes
	2017 exchange rate (annual average, Rand/USD)	13.32	IMF Internatinal Financial Statistics: https://data.imf.org/regular.aspx?key=61545850 )

## Sheet: Unit costs - Labs
	Note: Assistance provided by Craig Vand Rensburg with HE2RO ( 12 Oct 2018).
	Lab as recorded on file	Lab Unit Cost (Rand)	Lab Unit Cost (USD)	Name on NHLS Master price list	Average number of tests per patient in the final costing sample (both groups) over 9 month follow up period	Considered common
	cd4	62.89	4.72147	02485 CD4 PLG	1.0303	Yes
	vl	321.09	24.1059	05581 Viral Load	0.569986	Yes
	rap	41.72	3.13213	00881 HIV Rapid Screen Test	0.018759
	tbc	109.38	8.21171	Average tbc(positive) and tbc(negative)	0.001443			tbc (positive)	125.74	00471 R/M Culture TB + 00477 Bactec MGIT bottle NAPPI 897221002 + 00441 ZN Mycobact Isolate on Culture
	tbge	181.61	13.6344	00480 GeneXpert PCR TB	0.0606061			tbc (negative)	93.02	00472 R/M Culture TB No growth + 00477 Bactec MGIT bottle NAPPI 897221002
	tbm	52.55	3.9452	Average tbm pos and neg	0.012987			tbm (positive)	65.33	00443 Fluid prep for TB microscopy + 00465 Micro TB Misc. + 00464 Micro TB Misc. Fluor
	tbs	75	5.63063	00470 M.Tuberculosis Sens (Per Drug)	0.001443			tbm (negative)	39.77	00443 Fluid prep for TB microscopy + 00465 Micro TB Misc.
	tbxr	593	44.5195	Chest X-Ray, 2 views	0.001443
	alt	42.98	3.22673	02685 Alanine Transaminase - A	0.020202
	hb	17.06	1.28078	02210 Hb Only	0.0995671
	wcc	17.06	1.28078	02270 WBC Only - Automated	0.112554
	plt	54.88	4.12012	02242 Full Blood Count Incl Platelet	0.040404
	creatinine	28.71	2.15541	02960 Creatinine - Automated	0.698413	Yes
	Cholesterol Total	42.74	3.20871	02855 Cholesterol Total	0.002886
	psa	122.54	9.1997	04592 Prostatic Specific Antigen	0.002886
	lymphocytes	171.83	12.9002	02479 CD5 Pan T Cell/B-Cell Marker	0
	triglyceride	63.35	4.75601	03440 Triglyceride -A	0
	crypto	82.06	6.16066	00518 Lateral Flow Assay:Cryptococcus	0.031746
	hepb	119.1	8.94144	All the Hep B tests appear to be the same price (957-965)	0.0577201
	fbc	54.88	4.12012	Full blood count (2242-2243)	0.027417
	alp	40.95	3.07432	03295 Phosphatase Alkaline - A	0
	papsmear	54.91	4.12237	EXF cytology (Gynae) 1st smear (01370)	0.005772
	tprot	24.67	1.8521	03355 Protein Total-A	0
	rpr	48.32	3.62763	00915 VDRL Qualitative + 00916 VDRL Quant Slide (8 Dilutions)	0.007215

## Sheet: Unit costs -- Visits
Costs for clinic visits based on existing literature.
PHC Visit Cost	Source:	Long LC, Rosen SB, Brennan A, Moyo F, Sauls C, Evans D, et al. Treatment Outcomes and Costs of Providing Antiretroviral Therapy at a Primary Health Clinic versus a Hospital-Based HIV Clinic in South Africa. Andrei G, editor. PLoS One. 2016 Dec 12;11(12):e0168118.
Initiation Cost	Source:	Long LC, Maskew M, Brennan AT, Mongwenyana C, Nyoni C, Malete G, et al. Initiating antiretroviral therapy for HIV at a patientʼs first clinic visit: a cost-effectiveness analysis of the rapid initiation of treatment randomized controlled trial. Aids. 2017;31(11):1611–9.
Standard Clinic Visit On ART
Sources
	Year for source publication values	Cost reported in USD in the source publication	Exchange rate (ZAR/$) reported in source publication	Converted to ZAR (or if original in ZAR)	Inflation adjust to 2017	Cost in 2017 Rand	Cost in 2017 USD
Long PHC visit cost	2014	8	10.83	86.64	1.1707	101.429	7.6148
Long RapIT Initiation visit cost (PHC nurse)	2015	NR	NR	106.16	1.11948	118.844	8.92221
Country	Subject Descriptor	Units	2014	2015	2016	2017
South Africa	Inflation, average consumer prices	Index	87.975	92	97.833	102.992
		Adjust to 2017	1.1707	1.11948	1.05273	1
International Monetary Fund, World Economic Outlook Database, October 2019

## Sheet: Cost per hour PHC nurse
	Source:	Link to DPSAS Salaries (2018)
	Appendix B to DPSA Circular 10 of 2018
	TRANSLATION KEY (PERSAL TABLES 247 & 248): OSD FOR PROFESSIONAL NURSES, STAFF NURSES AND NURSING ASSISTANTS: 1 APRIL 2018
		OSD Post (and Grade (where applicable))	#	Salary notch/TCE package: 1 April 2017 (Rpa)
				Full-time
				Notch
		Professional Nurse Grade 2 (General Nursing)	1	278052
			2	286398
			3	294987
			4	303840
			5	312954
			6	322344
			Annual Salary, USD (2017)	22810.8
			Monthly Salary	1900.9
			Working days per month	18
			Daily Salary	105.606
			Time with patients daily (hours)	7
			Cost per hour	15.0865
			Cost per 30 min	7.54326
			Cost per 15 min	3.77163
